# Supplementary material for: Impact of Premature Ventricular Complex Burden on Ischemic Stroke in Patients with Non-Valvular Atrial Fibrillation
Source: J Clin Med. 2024 Aug 24;13(17):5009. doi: 10.3390/jcm13175009 (PMC11396718; doi:10.3390/jcm13175009)
Supplement: Supplementary file 1 [file jcm-13-05009-s001.zip]

Archive with 1 entries (1 files):
- jcm-3142451-supplementary.pdf
